# Supplementary material for: Impact of DREAMS interventions on experiences of violence among adolescent girls and young women: Findings from population-based cohort studies in Kenya and South Africa
Source: PLOS Glob Public Health. 2023 May 10;3(5):e0001818. doi: 10.1371/journal.pgph.0001818 (PMC10171651; doi:10.1371/journal.pgph.0001818)
Supplement: S1 Table — (XLSX) [file pgph.0001818.s001.xlsx]

## Sheet: Sheet1
S1 Table: Proportions of AGYW retained in the study vs lost to follow up by 2019, by AGYW characteristics in Nairobi
	2017	2019
Chatacteristics at enrolment in 2017	(N=1081)	Followed up (N=852)	Lost to follow up (N=229)	p-value	Age and site adjusted OR
	n (col %)	n (row %)	n (row %)		OR (95% CI)	p-value(LRT)
Invited in 2017
No	545 (50.4)	400 (73.4)	145 (26.6)		1
Yes	536 (49.6)	452 (84.3)	84 (15.7)	<0.001	1.71 (1.25 - 2.33)	0.001
Age group
15-17	547 (50.6)	464 (84.8)	83 (15.2)		1
18-22	534 (49.4)	388 (72.7)	146 (27.3)	<0.001	0.48 (0.35 - 0.64)	<0.001
Site
Korogocho	617 (57.1)	513 (83.1)	104 (16.9)		1
Viwandani	464 (42.9)	339 (73.1)	125 (26.9)	<0.001	0.55 (0.41 - 0.74)	<0.001
Orphanhood*
Not an orphan	744 (78.1)	663 (89.1)	81 (10.9)		1
Single/double orphan	209 (21.9)	189 (90.4)	20 (9.6)	0.584	1.09 (0.65 - 1.84)	0.738
Currently in school
No	455 (42.1)	312 (68.6)	143 (31.4)		1
Yes	626 (57.9)	540 (86.3)	86 (13.7)	<0.001	2.54 (1.77 - 3.64)	<0.001
Highest education level completed
None/incomplete primary	124 (11.5)	92 (74.2)	32 (25.8)		1
Complete primary	217 (20.1)	170 (78.3)	47 (21.7)		1.55 (0.91 - 2.65)
Some secondary	491 (45.4)	410 (83.5)	81 (16.5)	0.002	2.04 (1.26 - 3.30)	0.0405
Complete secondary/tertiary	249 (23.0)	180 (72.3)	69 (27.7)		1.62 (0.95 - 2.78)
Marital status
Never married	843 (78.0)	695 (82.4)	148 (17.6)		1
Ever married/living with partner	238 (22.0)	157 (66.0)	81 (34.0)	<0.001	0.58 (0.40 - 0.84)	0.004
Ever had sex
No	644 (59.6)	557 (86.5)	87 (13.5)		1
Yes	437 (40.4)	295 (67.5)	142 (32.5)	<0.001	0.36 (0.25 - 0.53)	<0.001
Ever pregnant
No	782 (72.3)	647 (82.7)	135 (17.3)		1
Yes	299 (27.7)	205 (68.6)	94 (31.4)	<0.001	0.61 (0.43 - 0.87)	0.006
Food insecure
No	730 (67.5)	564 (77.3)	166 (22.7)		1
Yes	351 (32.5)	288 (82.1)	63 (17.9)	0.071	1.11 (0.79 - 1.57)	0.539
Self assessed household poverty
Very poor	138 (12.8)	115 (83.3)	23 (16.7)		1
Moderately poor	859 (79.5)	672 (78.2)	187 (21.8)	0.374	0.65 (0.40 - 1.06)	0.1843
Not poor	84 (7.8)	65 (77.4)	19 (22.6)		0.61 (0.31 - 1.22)
Wealth quantile
Poor	361 (33.4)	303 (83.9)	58 (16.1)		1
Medium	360 (33.3)	277 (76.9)	83 (23.1)	0.013	0.76 (0.51 - 1.14)	0.3232
Wealthy	360 (33.3)	272 (75.6)	88 (24.4)		0.95 (0.60 - 1.50)
Experienced any violence 2017
No	607 (56.2)	500 (82.4)	107 (17.6)		1
Yes	474 (43.8)	352 (74.3)	122 (25.7)	0.001	0.62 (0.46 - 0.84)	0.002
Experienced emotional/psychological violence
No	723 (66.9)	580 (80.2)	143 (19.8)		1
Yes	358 (33.1)	272 (76.0)	86 (24.0)	0.108	0.79 (0.58 - 1.08)	0.14
Experienced physical violence
No	833 (77.1)	664 (79.7)	169 (20.3)		1
Yes	248 (22.9)	188 (75.8)	60 (24.2)	0.186	0.73 (0.51 - 1.03)	0.071
Experienced sexual violence
No	911 (84.3)	729 (80.0)	182 (20.0)		1
Yes	170 (15.7)	123 (72.4)	47 (27.6)	0.025	0.66 (0.45 - 0.97)	0.035
Recent employment activity
Never employed/not recent	948 (87.7)	760 (80.2)	188 (19.8)		1
Yes in last month	133 (12.3)	92 (69.2)	41 (30.8)	0.004	0.67 (0.44 - 1.02)	0.063
