# Supplementary material for: Impact of DREAMS interventions on experiences of violence among adolescent girls and young women: Findings from population-based cohort studies in Kenya and South Africa
Source: PLOS Glob Public Health. 2023 May 10;3(5):e0001818. doi: 10.1371/journal.pgph.0001818 (PMC10171651; doi:10.1371/journal.pgph.0001818)
Supplement: S2 Table — (XLSX) [file pgph.0001818.s002.xlsx]

## Sheet: Sheet1
S2 Table: Proportions of AGYW retained in the study vs lost to follow up by 2019, by AGYW characteristics in Gem
	2018	2019
Chatacteristics at enrolment in 2018	N=1171	Followed up N=1018	Lost to follow up N=153	p-value	Age-adjusted OR
	n (col%)	n (row %)	n (row %)		OR (95% CI)	p value(LRT)
Invited in 2018
No	514 (43.9)	436 (84.8)	78 (15.2)		1
Yes	657 (56.1)	582 (88.6)	75 (11.4)	0.058	1.34 (0.95 - 1.88)	0.099
Age group
13-17	684 (58.4)	622 (90.9)	62 (9.1)		1
18-22	487 (41.6)	396 (81.3)	91 (18.7)	<0.001	0.43 (0.31 - 0.61)	<0.001
Educational attainment
Primary/None	481 (41.1)	435 (90.4)	46 (9.6)	<0.001	1	<0.001
Secondary and above	411 (35.1)	372 (90.5)	39 (9.5)		1.52 (0.94 - 2.46)
Unknown	279 (23.8)	211 (75.6)	68 (24.4)		0.42 (0.27 - 0.64)
Ever had sex
No	766 (65.4)	701 (91.5)	65 (8.5)		1
Yes	405 (34.6)	317 (78.3)	88 (21.7)	<0.001	0.4 (0.27 - 0.61)	<0.001
Ever been pregnant
No	956 (81.6)	859 (89.9)	97 (10.1)		1
Yes	215 (18.4)	159 (74.0)	56 (26.0)	<0.001	0.42 (0.27 - 0.64)	<0.001
Socio-economic status
Low	480 (41.0)	424 (88.3)	56 (11.7)		1
Middle	223 (19.0)	195 (87.4)	28 (12.6)	0.361	0.89 (0.54 - 1.45)	0.381
High	468 (40.0)	399 (85.3)	69 (14.7)		0.76 (0.52 - 1.12)
Orphanhood
No	687 (58.7)	615 (89.5)	72 (10.5)		1
Maternal	40 (3.4)	35 (87.5)	5 (12.5)	0.018	0.90 (0.34 - 2.40)	0.042
Paternal	107 (9.1)	92 (86.0)	15 (14.0)		0.78 (0.43 - 1.43)
Total	39 (3.3)	33 (84.6)	6 (15.4)		0.77 (0.31 - 1.93)
Unknown	298 (25.4)	243 (81.5)	55 (18.5)		0.54 (0.36 - 0.79)
Food insecurity
No	918 (78.4)	789 (85.9)	129 (14.1)		1
Yes	253 (21.6)	229 (90.5)	24 (9.5)	0.056	1.66 (1.04 - 2.64)	0.026
Experienced any violence
No	961 (82.1)	839 (87.3)	122 (12.7)	0.421
Yes	210 (17.9)	179 (85.2)	31 (14.8)
