# Supplementary material for: Impact of DREAMS interventions on experiences of violence among adolescent girls and young women: Findings from population-based cohort studies in Kenya and South Africa
Source: PLOS Glob Public Health. 2023 May 10;3(5):e0001818. doi: 10.1371/journal.pgph.0001818 (PMC10171651; doi:10.1371/journal.pgph.0001818)
Supplement: S3 Table — (XLSX) [file pgph.0001818.s003.xlsx]

## Sheet: Sheet1
S3 Table: Proportions of AGYW retained in the study vs lost to follow up by 2019, by AGYW characteristics in uMkhanyakude
	2017	2019
Chatacteristics at enrolment in 2017	N=2184	Followed up N=1712	Loss to follow-up N=472	p-value	Age and Site -Adjusted OR	p-value (LRT)
	n (col %)	n (row %)	n (row %)		OR (95% CI)
Invited in 2017
Yes	639 (29.3)	528 (82.6)	111 (17.4)		1
No	1545 (70.7)	1184 (76.6)	361 (23.4)	0.002	0.83 (0.65 -1.07 )	0.16
Age group
13-14	460 (21.1)	414 (90.0)	46 (10.0)		1
15-17	688 (31.5)	558 (81.1)	130 (18.9)		0.48 (0.33 -0.69 )
18-19	475 (21.8)	348 (73.3)	127 (26.7)		0.31 (0.21 -0.44 )
20-22	561 (25.7)	392 (69.9)	169 (30.1)	<0.001	0.26 (0.18 -0.37 )	<0.001
Currently in school
No	540 (24.7)	359 (66.5)	181 (33.5)		1
Yes	1644 (75.3)	1353 (82.3)	291 (17.7)	<0.001	1.67 (1.26 -2.21 )	<0.001
Age and education
13-17 or 18-22 & In school	1664 (76.3)	1363 (81.9)	301 (18.1)		1
18-22 & Not completed secondary	188 (8.6)	139 (73.9)	49 (26.1)		0.93 (0.63 -1.39 )
18-22 & completed secondary	330 (15.1)	209 (63.3)	121 (36.7)	<0.001	0.56 (0.40 -0.76 )	0.001
Socio-economic status*
Low	727 (35.1)	592 (81.4)	135 (18.6)		1
Middle	747 (36.0)	576 (77.1)	171 (22.9)		0.78 (0.60 -1.01 )
High	600 (28.9)	479 (79.8)	121 (20.2)	0.116	0.88 (0.66 -1.17 )	0.168
Food insecurity**
No	1497 (68.7)	1175 (78.5)	322 (21.5)		1
Yes	682 (31.3)	532 (78.0)	150 (22.0)	0.799	1.19 (0.94 -1.49 )	0.142
Site
Rural	1388 (64.1)	1095(78.9)	293 (21.1)		`
Peri-urban/urban	777 (35.9)	603 (77.6)	174 (22.4)	0.486	0.92 (0.74 -1.14 )	0.454
Recent employment
No	2119 (97.4)	1663 (78.5)	456 (21.5)		1
Yes	56 (2.6)	43 (76.8)	13 (23.2)	<0.001	1.10 (0.58 -2.08 )	0.774
Migrated***
No	1781 (81.6)	1432 (80.4)	349 (19.6)		1
Yes	403 (18.5)	280 (69.5)	123 (30.5)	<0.001	0.76 (0.59 -0.99 )	0.043
Ever had sex
No	1278 (59.8)	1063 (83.2)	215 (16.8)		1
Yes	861 (40.3)	615 (71.4)	246 (28.6)	<0.001	0.83 (0.64 -1.08 )	0.171
Ever pregnant
No	1576 (73.0)	1275 (80.9)	301 (19.1)		1
Yes	583 (27.0)	420 (72.0)	163 (28.0)	<0.001	0.98 (0.75 -1.28 )	0.882
Experienced any violence
No	1443 (66.1)	1126 (78.0)	317 (22.0)		1
Yes	741 (33.9)	586 (79.1)	155 (20.9)	0.572	1.01 (0.81 -1.26 )	0.923
Experienced Physical violence
No	1598 (73.2)	1243(77.8)	355(22.2)		1
Yes	586 (26.8)	469(80.0)	117(20.0)	0.258	0.91 (0.72 -1.16 )	0.451
Experienced emotional violence
No	1739 (79.6)	1373(79.0)	366(21.0)		1
Yes	445 (20.4)	339(76.2)	106(23.8)	0.205	1.23 (0.95 -1.58 )	0.113
Experienced Sexual violence
No	1987 (91.0 )	1565(78.8)	422(21.2)		1
Yes	197 (9.0)	147(74.6)	50(25.4)	0.178	1.25 (0.88 -1.76 )	0.212
