# Supplementary material for: Impact of DREAMS interventions on experiences of violence among adolescent girls and young women: Findings from population-based cohort studies in Kenya and South Africa
Source: PLOS Glob Public Health. 2023 May 10;3(5):e0001818. doi: 10.1371/journal.pgph.0001818 (PMC10171651; doi:10.1371/journal.pgph.0001818)
Supplement: S4 Table — (XLSX) [file pgph.0001818.s004.xlsx]

## Sheet: Sheet1
S4 Table: Characteristics of DREAMS beneficiaries and non-beneficiaries at time of cohort enrolment by invitation to DREAMS in Nairobi, Gem and uMkhanyakude
Characteristics at enrolment	Nairobi			Gem			uMkhanyakude
	Overall (N=852)	Never invited (N=224)	Invited by 2018 (N=628)	Overall (N=1018)	Never invited (N=436)	Invited by 2018 (N=582)	Overall (N=1712)	Never invited (N=809)	Invited by 2018 (N=903)
	n (%)	n (%)	n (%)	n (%)	n (%)	n (%)	n (%)	n (%)	n (%)
Age group
13-17				622 (61.1)	261 (59.9)	361 (62)	972 (56.77)	364 (45)	608 (67.33)
15-17	464 (54.5)	95 (42.4)	369 (58.8)
18-22	388 (45.5)	129 (57.6)	259 (41.2)	396 (38.9)	175 (40.1)	221 (38)	740 (43.23)	445 (55.01)	295 (32.67)
Age, median (IQR)	17 (16 - 19)	18 (16 - 20)	17 (16 - 19)	16 (14-19)	17(15-19)	16(14-18)	17 (15-19)	18 (15-20)	16 (14-18)
Site
Korogocho	513 (60.2)	143 (63.8)	370 (58.9)	-	-	-	-	-	-
Viwandani	339 (39.8)	81 (36.2)	258 (41.1)	-	-	-	-	-	-
Geographic area
Rural	-	-	-	-	-	-	1095 (64.49)	475 (59.23)	620 (69.2)
Peri-urban/ urban	-	-	-	-	-	-	603 (35.51)	327 (40.77)	276 (30.8)
Highest level of education
None/incomplete primary	92 (10.8)	30 (13.4)	62 (9.9)	435 (42.7)	175 (40.1)	260 (44.7)	176 (10.29)	67 (8.29)	109 (12.07)
Complete primary	170 (20)	54 (24.1)	116 (18.5)	-	-	-	-	-	-
Some secondary	410 (48.1)	76 (33.9)	334 (53.2)	-	-	-	1323 (77.32)	591 (73.14)	732 (81.06)
Complete Sec/Tertiary	180 (21.1)	64 (28.6)	116 (18.5)	372 (36.5)	143 (32.8)	229 (39.3)	212 (12.39)	150 (18.56)	62 (6.87)
Unknown	-	-	-	211 (20.7)	118 (27.1)	93 (16)	-	-	-
Schooling status (currently in school)
No	312 (36.6)	109 (48.7)	203 (32.3)	-	-	-	359 (20.97)	248 (30.66)	111 (12.29)
Yes	540 (63.4)	115 (51.3)	425 (67.7)	-	-	-	1353 (79.03)	561 (69.34)	792 (87.71)
Food insecurity
No	563 (66.1)	166 (74.1)	397 (63.2)	789 (77.5)	360 (82.6)	429 (73.7)	1175 (68.83)	528 (65.43)	647 (71.89)
Yes	289 (33.9)	58 (25.9)	231 (36.8)	229 (22.5)	76 (17.4)	153 (26.3)	532 (31.17)	279 (34.57)	253 (28.11)
Socio-economic status
Low	303 (35.56)	78 (34.82)	225 (35.83)	424 (41.7)	157 (36)	267 (45.9)	592 (35.94)	247 (32.16)	345 (39.25)
Middle	277 (32.51)	79 (35.27)	198 (31.53)	195 (19.2)	83 (19)	112 (19.2)	576 (34.97)	277 (36.07)	299 (34.02)
High	272 (31.92)	67 (29.91)	205 (32.64)	399 (39.2)	196 (45)	203 (34.9)	479 (29.08)	244 (31.77)	235 (26.73)
Marital status
never married	695 (81.6)	161 (71.9)	534 (85)	-	-	-	-	-	-
Married/living with partner	157 (18.4)	63 (28.1)	94 (15)	-	-	-	-	-	-
Migrated/ moved
No	-	-	-	-	-	-	1432 (83.64)	648 (80.1)	784 (86.82)
Yes	-	-	-	-	-	-	280 (16.36)	161 (19.9)	119 (13.18)
Orphanhood status
Not an orphan	663 (77.8)	170 (75.9)	493 (78.5)	615 (60.4)	259 (59.4)	356 (61.2)	-	-	-
Single/double orphan	189 (22.2)	54 (24.1)	135 (21.5)	160 (15.6)	70 (16.1)	90 (15.4)	-	-	-
Unknown	-	-	-	243 (23.9)	107 (24.5)	136 (23.4)	-	-	-
Pregnancy history
No	647 (75.9)	151 (67.4)	496 (79)	859 (84.4)	355 (81.4)	504 (86.6)	1275 (75.22)	541 (67.79)	734 (81.83)
yes	205 (24.1)	73 (32.6)	132 (21)	159 (15.6)	81 (18.6)	78 (13.4)	420 (24.78)	257 (32.21)	163 (18.17)
Sexual history
No	557 (65.4)	125 (55.8)	432 (68.8)	701 (68.9)	279 (64)	422 (72.5)	1063 (63.35)	426 (54.2)	637 (71.41)
Yes	295 (34.6)	99 (44.2)	196 (31.2)	317 (31.1)	157 (36)	160 (27.5)	615 (36.65)	360 (45.8)	255 (28.59)
Experienced any violence
No	500 (58.7)	135 (60.3)	365 (58.1)	839(82.4)	362(83.0)	477(82.0)	1126 (65.8)	536(66.3)	590(65.3)
Yes	352 (41.3)	89 (39.7)	263 (41.9)	179(17.6)	74(17.0)	105(18.0)	586 (34.2)	273(33.7)	313(34.7)
Experienced Physical violence
No	664 (77.9)	175 (78.1)	489 (77.9)	907(89.1)	395(90.6)	512(88.0)	1243 (72.6)	581(71.8)	662(73.3)
Yes	188 (22.1)	49 (21.9)	139 (22.1)	111(10.9)	41(9.4)	70(12.0)	469 (27.4)	228(28.2)	241(26.7)
Experienced emotional violence
No	581 (68.2)	161 (71.9)	420 (66.9)	922(90.6)	393(90.1)	529(90.9)	1373 (80.2)	668(82.6)	705(78.1)
Yes	271 (31.8)	63 (28.1)	208 (33.1)	96(9.4)	43(9.9)	53(9.1)	339 (19.8)	141(17.4)	198(21.9)
Experienced Sexual violence
No	728 (85.5)	187 (83.5)	541 (86.2)	965(94.8)	412(94.5)	553(95.0)	1565 (91.4)	736(91.0)	829(91.8)
Yes	124 (14.5)	37 (16.5)	87 (13.8)	53(5.2)	24(5.5)	29(5.0)	147 (8.6)	73(9.0 )	74(8.2 )
