# Supplementary material for: Impact of DREAMS interventions on experiences of violence among adolescent girls and young women: Findings from population-based cohort studies in Kenya and South Africa
Source: PLOS Glob Public Health. 2023 May 10;3(5):e0001818. doi: 10.1371/journal.pgph.0001818 (PMC10171651; doi:10.1371/journal.pgph.0001818)
Supplement: S5 Table — (XLSX) [file pgph.0001818.s005.xlsx]

## Sheet: Sheet1
S5 Table: Association between DREAMS and experiences of violence among AGYW followed up in 2019 by site and age group using conventional logistic regression
Violence form	Setting	Age Category	Never invited		Invited to DREAMS
			N	n (%) with outcome	N	n (%) with outcome	Unadjusted model OR (95% CI)	Age Adjusted model OR (95% CI)	Fully Adjusted model OR (95% CI)	p-value (LRT)
Any violence	Nairobi	Overall	224	69 (30.8)	628	179 (28.5)	0.9 (0.6 - 1.3)	0.9 (0.7 - 1.3)	0.9 (0.6 - 1.3)	0.6107
		15-17	95	30 (31.6)	369	97 (26.3)	0.8 (0.5 - 1.3)	0.8 (0.5 - 1.3)	0.8 (0.5 - 1.4)	0.4963
		18-22	129	39 (30.2)	259	82 (31.7)	1.1 (0.7 - 1.7)	0.8 (0.5 - 1.3)	1.1 (0.7 - 1.8)	0.7395
	Gem	Overall	436	81(18.6)	582	102(17.5)	0.9 (0.7,1.3)	0.9 (0.7 - 1.3)	0.9 (0.6 - 1.2)	0.364
		13-17	261	46(17.6)	361	64(17.7)	1.0 (0.7,1.5)	1.0 (0.7 - 1.5)	1.0 (0.7 - 1.6)	0.975
		18-22	175	35(20.0)	221	38(17.2)	0.8 (0.5,1.4)	0.8 (0.5 - 1.4)	0.6 (0.4 -1.1)	0.093
	uMkhanyakude	Overall	809	155 (19.2)	903	170 (18.8)	1.0 (0.8 -1.3)	1.0 ( 0.8 -1.3)	1.0 (0.8 -1.3)	0.971
		13-17	364	62 (17.0)	608	114 (18.8)	1.1 (0.8 -1.6 )	1.1 ( 0.8 -1.6)	1.1 (0.8 -1.6)	0.607
		18-22	445	93 (20.9)	295	56 (19.0)	0.9 (0.6 -1.3)	1.0 ( 0.7 -1.4)	0.9 (0.6 -1.3)	0.559
Emotional violence	Nairobi	Overall	224	52 (23.2)	628	134 (21.3)	0.9 (0.6 - 1.3)	0.9 (0.6 - 1.3)	0.9 (0.6 - 1.3)	0.6258
		15-17	95	24 (25.3)	369	74 (20.1)	0.7 (0.4 - 1.3)	0.7 (0.4 - 1.3)	0.8 (0.4 - 1.4)	0.4172
		18-22	129	28 (21.7)	259	60 (23.2)	1.1 (0.7 - 1.8)	1.1 (0.7 - 1.9)	1.1 (0.6 - 1.9)	0.7194
	Gem	Overall	436	43(9.9)	582	57(9.8)	1.0 (0.7 - 1.5)	1.0 (0.7 - 1.5)	0.9 (0.6 - 1.4)	0.705
		13-17	261	23(8.8)	361	33(9.1)	1.0 (0.6 - 1.8)	1.0 (0.6 - 1.8)	1.1 (0.6 - 1.9)	0.825
		18-22	175	20(11.4)	221	24(10.9)	0.9 (0.5 - 1.8)	0.9 (0.5 - 1.8)	0.8 (0.4 - 1.5)	0.404
	uMkhanyakude	Overall	809	92 (11.4)	903	106 (11.7)	1.0 (0.8 -1.4)	1.1 ( 0.8 -1.4)	1.0 (0.7 -1.4)	0.94
		13-17	364	42 (11.5)	608	73 (12.0)	1.1 (0.7 -1.6)	1.1 ( 0.7 -1.6)	1.0 (0.7 -1.6)	0.9
		18-22	445	50 (11.2)	295	33 (11.2)	1.0 (0.6 -1.6)	1.1 ( 0.7 -1.8)	1.0 (0.6 -1.7)	0.915
Physical violence	Nairobi	Overall	224	28 (12.5)	628	100 (15.9)	1.3 (0.9 - 2.1)	1.4 (0.9 - 2.2)	1.4 (0.9 - 2.3)	0.1865
		15-17	95	11 (11.6)	369	55 (14.9)	1.3 (0.7 - 2.7)	1.3 (0.7 - 2.7)	1.7 (0.8 - 3.6)	0.1724
		18-22	129	17 (13.2)	259	45 (17.4)	1.4 (0.8 - 2.5)	1.4 (0.8 - 2.6)	1.4(0.7 - 2.7)	0.3689
	Gem	Overall	436	50(11.5)	582	63(10.8)	0.9 (0.6 - 1.4)	0.9 (0.6 - 1.4)	0.8 (0.6 - 1.3)	0.402
		13-17	261	31(11.9)	361	40(11.1)	0.9 (0.6 - 1.5)	0.9 (0.6 - 1.5)	0.9 (0.5 - 1.5)	0.627
		18-22	175	19(10.9)	221	23(10.4)	0.9 (0.5 - 1.8)	1.0 (0.5 - 1.8)	0.7 (0.3 - 1.4)	0.282
	uMkhanyakude	Overall	809	90 (11.1)	903	97 (10.7)	1.0 (0.7 -1.3)	1.0 ( 0.7 -1.3)	0.9 (0.7 - 1.3)	0.705
		13-17	364	40 (11.0)	608	67 (11.0)	1.0 (0.7 -1.5)	1.0 ( 0.7 -1.5)	1.0 (0.6 -1.5)	0.824
		18-22	445	50 (11.2)	295	30 (10.2)	0.9 (0.6 -1.4)	0.9 ( 0.6 -1.5)	0.9 (0.6 -1.5)	0.741
Sexual violence	Nairobi	Overall	224	18 (8.0)	628	56 (8.9)	1.2 (0.6 - 2.5)	1.2 (0.7 - 2.1)	1.2 (0.7 - 2.1)	0.5856
		15-17	95	6 (6.3)	369	27 (7.3)	1.2 (0.5 - 2.9)	1.2 (0.5 - 2.9)	1.3 (0.5 - 3.4)	0.6442
		18-22	129	12 (9.3)	259	29 (11.2)	1.2 (0.6 - 2.5)	1.2 (0.6 - 2.5)	1.3 (0.6 - 2.6)	0.553
	Gem	Overall	436	20(4.6)	582	17(2.9)	0.6 (0.3 - 1.2)	0.6 (0.3 - 1.2)	0.7 (0.3 - 1.3)	0.218
		13-17	261	10(3.8)	361	11(3.0)	0.8 (0.3 - 1.9)	0.8 (0.3 - 1.9)	0.9 (0.4 - 2.3)	0.868
		18-22	175	10(5.7)	221	6(2.7)	0.5 (0.2 - 1.3)	0.5 (0.2,1.3)	0.4 (0.2 - 1.3)	0.131
	uMkhanyakude	Overall	809	28 (3.5 )	903	35 (3.9 )	1.1 (0.7 -1.9)	1.1 ( 0.7 -1.8)	1.2 (0.7 -2.0)	0.575
		13-17	364	11 (3.0 )	608	26 (4.3 )	1.4 (0.7 -2.9)	1.4 ( 0.7 -2.9)	1.7 (0.7 -3.8)	0.226
		18-22	445	17 (3.8 )	295	9 (3.1 )	0.8 (0.4 -1.8)	0.8 ( 0.3 -1.8)	0.8 (0.3 -1.8 )	0.515
Notes: * Row percentages are presented; Fully adjusted models adjusted for age, site, ethnicity, level of education, schooling status, food insecurity, marital status, orphanhood, pregnancy history, sexual history at baseline; In Nairobi, age-adjusted model also adjusted for site.
