# Supplementary material for: Impact of DREAMS interventions on experiences of violence among adolescent girls and young women: Findings from population-based cohort studies in Kenya and South Africa
Source: PLOS Glob Public Health. 2023 May 10;3(5):e0001818. doi: 10.1371/journal.pgph.0001818 (PMC10171651; doi:10.1371/journal.pgph.0001818)
Supplement: S6 Table — (XLSX) [file pgph.0001818.s006.xlsx]

## Sheet: Sheet1
S6 Table: Association between invitation to DREAMS and any experience of violence among AGYW in Nairobi using conventional logistic regression
	Total	Outcome	Unadjusted OR	Age Adjusted	Fully Adjusted	p value (LRT)
Variable	N	n (%)	OR (95% CI)	aOR(95% CI)	aOR(95% CI)
Overall	852	248 (29.1)
Invited to DREAMS
No	224	69 (30.8)	1	1	1
Yes	628	179 (28.5)	0.9 (0.64 - 1.25)	0.94 (0.67 - 1.31)	0.92 (0.65 - 1.32)	0.6612
Age (2017)
15-17	464	127 (27.4)	1	-	1
18-19	181	50 (27.6)	1.01 (0.69 - 1.49)	-	0.78 (0.49 - 1.24)
20-22	207	71 (34.3)	1.39 (0.97 - 1.97)	-	0.74 (0.41 - 1.32)	0.4963
Site
Korogocho	513	160 (31.2)	1	1
Viwandani	339	88 (26)	0.77 (0.57 - 1.05)	0.76 (0.56 - 1.04)	0.89 (0.62 - 1.27)	0.5212
Ethnicity
Somali	76	8 (10.5)	-	-	-
Kamba	149	37 (24.8)	0.88 (0.56 - 1.4)	0.87 (0.55 - 1.37)	0.87 (0.53 - 1.42)
Kikuyu	272	74 (27.2)	1	1	1
Kisii	33	11 (33.3)	-	-	-
Luhya	135	50 (37)	1.57 (1.01 - 2.44)	1.55 (1 - 2.41)	1.42 (0.9 - 2.23)
Luo	134	56 (41.8)	1.92 (1.24 - 2.97)	1.87 (1.21 - 2.89)	1.64 (1.04 - 2.58)***
Other	53	12 (22.6)	0.63 (0.39 - 1.02)	0.63 (0.39 - 1.01)	0.63 (0.39 - 1.03)	0.0042
Highest education level completed
None/incomplete primary	92	29 (31.5)	1	1	1
Complete primary	170	57 (33.5)	1.1 (0.64 - 1.89)	1.05 (0.6 - 1.81)	1 (0.56 - 1.77)
Some secondary	410	112 (27.3)	0.82 (0.5 - 1.33)	0.83 (0.51 - 1.36)	0.98 (0.58 - 1.67)
Complete secondary/tertiary	180	50 (27.8)	0.84 (0.48 - 1.44)	0.67 (0.37 - 1.22)	0.96 (0.51 - 1.83)	0.9993
Currently in school
No	312	108 (34.6)	1	1	1
Yes	540	140 (25.9)	0.66 (0.49 - 0.89)	0.68 (0.47 - 0.98)	1.25 (0.77 - 2.02)	0.3642
Food insecurity
No	563	146 (25.9)	1	1	1
Yes	289	102 (35.3)	1.56 (1.15 - 2.12)	1.59 (1.17 - 2.16)	1.44 (1.03 - 2.02)**	0.0324
Marital status
Never married	695	182 (26.2)	1	1	1
Prev (curr) married/ living together	157	66 (42)	2.04 (1.43 - 2.93)	2.19 (1.4 - 3.43)	1.64 (0.87 - 3.11)	0.1277
Orphanhood
No	663	184 (27.8)	1	1	1
Yes	189	64 (33.9)	1.33 (0.94 - 1.88)	1.31 (0.93 - 1.86)	1.08 (0.75 - 1.56)	0.6866
Pregnancy history (Ever pregnant)
No	647	165 (25.5)	1	1	1
Yes	205	83 (40.5)	1.99 (1.43 - 2.76)	2.15 (1.43 - 3.24)	1.05 (0.53 - 2.1)	0.8891
Notes: Row percentages are presented; **p<0.05, ***p<0.01, For ethnicity , somali and kisii recoded to the other group for regression analyses.
