# Supplementary material for: Impact of DREAMS interventions on experiences of violence among adolescent girls and young women: Findings from population-based cohort studies in Kenya and South Africa
Source: PLOS Glob Public Health. 2023 May 10;3(5):e0001818. doi: 10.1371/journal.pgph.0001818 (PMC10171651; doi:10.1371/journal.pgph.0001818)
Supplement: S7 Table — (XLSX) [file pgph.0001818.s007.xlsx]

## Sheet: Sheet1
S7 Table: Association between invitation to DREAMS and any experience of violence among AGYW in Gem using conventional logistic regression
	Total	Outcome	Unadjusted OR	Age Adjusted OR	Full Adjusted OR	p value (LR test)
	N	n(Row %)	OR (95% CI)	aOR(95% CI)	aOR(95% CI)
Overall	1018	183(18.0)
Invited to DREAMS
No	436	81 (18.6)	1	1	1
Yes	582	102 (17.5)	0.93 (0.67-1.29)	0.93 (0.68-1.29)	0.86 (0.61,1.29)	0.365
Age group, 2018
13-17	622	110 (17.7)	1	1	1
18-22	396	73 (18.4)	1.05 (0.76-1.46)	1.05 (0.76-1.46)	1.14 (0.75,1.46)	0.521
Educational attainment, 2018
Primary/None	435	66 (15.2)	1	1	1
Secondary and above	372	77 (20.7)	1.46 (1.02-2.10)	1.52 (1.03-2.26)	1.58 (1.06,2.26)
Unknown	211	40 (19.0)	1.31 (0.85-2.02)	1.34 (0.86-2.09)	1.51 (0.94,2.09)	0.058
Socio-economic status, 2018
Low	424	88 (20.8)	1	1	1
Middle	195	35 (17.9)	0.84 (0.54-1.29)	0.84 (0.54-1.29)	0.80 (0.50,1.29)
High	399	60 (15.0)	0.68 (0.47-0.97)	0.68 (0.47-0.97)	0.59 (0.39,0.97)	0.034
Orphanhood
No	615	118 (19.2)	1	1	1
Maternal/Paternal/Total	160	26 (16.3)	0.82 (0.51-1.30)	0.81 (0.51-1.29)	0.75 (0.47,1.29)
Unknown	243	39 (16.0)	0.81 (0.54-1.20)	0.80 (0.54-1.19)	0.73 (0.47,1.19)	0.254
Food insecurity, 2018
No	789	137 (17.4)	1	1	1
Yes	229	46 (20.1)	1.20 (0.82-1.74)	1.19 (0.82-1.73)	0.93 (0.60,1.73)	0.785
Ever had sex, ever pregnant composite variable, 2018
Never had sex	701	135 (19.3)	1	1	1
Ever sex never pregnant, Ever pregnant	317	48 (15.1)	0.75 (0.52-1.07)	0.64 (0.42-0.98)	0.64 (0.42,0.98)	0.028
Notes: Row percentages are presented; **p<0.05, ***p<0.01
