# Supplementary material for: Impact of DREAMS interventions on experiences of violence among adolescent girls and young women: Findings from population-based cohort studies in Kenya and South Africa
Source: PLOS Glob Public Health. 2023 May 10;3(5):e0001818. doi: 10.1371/journal.pgph.0001818 (PMC10171651; doi:10.1371/journal.pgph.0001818)
Supplement: S8 Table — (XLSX) [file pgph.0001818.s008.xlsx]

## Sheet: Sheet1
S8 Table: Association between invitation to DREAMS and any experience of violence among AGYW in uMkhanyakude using conventional logistic regression
	uMkhanyakude
	Total	Outcome	Unadjusted OR	Age Adjusted	Fully Adjusted	p value (LRT)
Variable	N	n (%)	OR (95% CI)	aOR(95% CI)	aOR(95% CI)
Overall	1712	325 (19.0)
Invited to DREAMS
No	809	155 (19.2)	1	1	1
Yes	903	170 (18.8)	0.98 (0.77 -1.25 )	1.02 ( 0.80 -1.31 )	1.00 (0.77 -1.29 )	0.971
Age group
13-14	414	71 (17.1)	1		1
15-17	558	105 (18.8)	1.12 (0.80 -1.56 )		1.23 (0.87 -1.75 )
18-19	348	61 (17.5)	1.03 (0.70 -1.50 )		1.17 (0.74 -1.83 )
20-22	392	88 (22.4)	1.40 (0.99 -1.98 )		1.73 (1.03 -2.90 )	0.155
Site
Rural	1095	211 (19.3)	1	1	1
Peri-urban/urban	603	112 (18.6)	0.96 (0.74 -1.23 )	0.95 ( 0.74 -1.23 )	0.98 (0.75 -1.28 )	0.888
Socio-economic status
Low	592	120 (20.3)	1	1	1
Middle	576	111 (19.3)	0.94 (0.70 -1.25 )	0.95 ( 0.71 -1.26 )	0.96 (0.71 -1.28 )
High	479	82 (17.1)	0.81 (0.60 -1.11 )	0.82 ( 0.60 -1.13 )	0.82 (0.59 -1.14 )	0.469
Food insecurity
No	1175	223 (19.0)	1	1	1
Yes	532	102 (19.2)	1.01 (0.78 -1.31 )	0.97 ( 0.74 -1.27 )	0.87 (0.66 -1.16 )	0.349
Age and in school
13-17 or 18-22 & In school	1363	255 (18.7)	1	1	1
18-22 & Not completed secondary	139	32 (23.0)	1.30 (0.86 -1.97 )	1.04 ( 0.64 -1.69 )	1.10 (0.66 -1.83 )
18-22 & completed secondary	209	38 (18.2)	0.97 (0.66 -1.41 )	0.76 ( 0.49 -1.20 )	0.78 (0.49 -1.26 )	0.431
Migrated/moved
No	1432	271 (18.9)	1	1	1
Yes	280	54 (19.3)	1.02 (0.74 -1.42 )	0.92 ( 0.65 -1.30 )	0.94 (0.65 -1.34 )	0.723
Ever had sex, ever pregnant
Never hadsex	1060	191 (18.0)	1	1	1
Ever sex, never pregnant	218	47 (21.6)	1.25 (0.87 -1.79 )	1.16 ( 0.77 -1.75 )	1.17 (0.77 -1.78 )
Ever pregnant	423	86 (20.3)	1.16 (0.87 -1.54 )	1.02 ( 0.70 -1.49 )	0.97 (0.65 -1.46 )	0.666
Notes: Row percentages are presented; **p<0.05, ***p<0.01
