# Supplementary material for: Impact of DREAMS interventions on experiences of violence among adolescent girls and young women: Findings from population-based cohort studies in Kenya and South Africa
Source: PLOS Glob Public Health. 2023 May 10;3(5):e0001818. doi: 10.1371/journal.pgph.0001818 (PMC10171651; doi:10.1371/journal.pgph.0001818)
Supplement: S9 Table — (XLSX) [file pgph.0001818.s009.xlsx]

## Sheet: Sheet1
S9 Table: Association between invitation to DREAMS and physical violence among AGYW in Nairobi using conventional logistic regression, 13-22 year-olds
	Nairobi
	Total	Outcome	Unadjusted OR	Age Adjusted	Fully Adjusted	p value (LRT)
Variable	N	n (%)	OR (95% CI)	aOR(95% CI)	aOR(95% CI)
Overall	852	128 (15.0)
Invited to DREAMS
No	224	28 (12.5)	1	1	1
Yes	628	100 (15.9)	1.33 (0.85 - 2.08)	1.38 (0.88 - 2.18)	1.39 (0.85 - 2.25)	0.1865
Age (2017)
15-17	464	66 (14.2)	1	-	1
18-19	181	26 (14.4)	1.01 (0.62 - 1.65)	-	0.82 (0.45 - 1.48)
20-22	207	36 (17.4)	1.27 (0.81 - 1.98)	-	0.83 (0.4 - 1.73)	0.7888
Site
Korogocho	513	93 (18.1)	1	1	1
Viwandani	339	35 (10.3)	0.52 (0.34 - 0.79)	0.51 (0.34 - 0.78)	0.56 (0.35 - 0.91)	0.0185
Ethnicity
Somali	76	4 (5.3)	-	-	-
Kamba	149	20 (13.4)	0.85 (0.48 - 1.51)	0.84 (0.47 - 1.49)	1.11 (0.6 - 2.09)
Kikuyu	272	42 (15.4)	1	1	1
Kisii	33	2 (6.1)	-	-	-
Luhya	135	22 (16.3)	1.07 (0.61 - 1.87)	1.05 (0.6 - 1.85)	0.99 (0.55 - 1.79)
Luo	134	29 (21.6)	1.51 (0.89 - 2.56)	1.48 (0.87 - 2.51)	1.17 (0.67 - 2.06)
Other	53	9 (17)	0.56 (0.3 - 1.04)	0.56 (0.3 - 1.04)	0.61 (0.32 - 1.18)	0.4561
Highest education level completed
None/incomplete primary	92	16 (17.4)	1	1	1
Complete primary	170	36 (21.2)	1.28 (0.66 - 2.45)	1.18 (0.61 - 2.28)	1.18 (0.59 - 2.37)
Some secondary	410	63 (15.4)	0.86 (0.47 - 1.57)	0.88 (0.48 - 1.62)	1.11 (0.58 - 2.13)
Complete secondary/tertiary	180	13 (7.2)	0.37 (0.17 - 0.81)	0.26 (0.11 - 0.58)	0.43 (0.18 - 1.03)	0.0562
Currently in school
No	312	59 (18.9)	1	1	1
Yes	540	69 (12.8)	0.63 (0.43 - 0.92)	0.59 (0.37 - 0.94)	1.51 (0.78 - 2.95)	0.2247
Food insecurity
No	563	70 (12.4)	1	1	1
Yes	289	58 (20.1)	1.77 (1.21 - 2.59)	1.8 (1.22 - 2.63)	1.44 (0.94 - 2.2)	0.0914
Marital status
Never married	695	88 (12.7)	1	1	1
Prev (curr) married/ living together	157	40 (25.5)	2.36 (1.54 - 3.6)	3.12 (1.78 - 5.45)	1.52 (0.71 - 3.24)	0.2829
Orphanhood
No	663	85 (12.8)	1	1	1
Yes	189	43 (22.8)	2 (1.33 - 3.02)	1.99 (1.32 - 2.99)	1.63 (1.05 - 2.53)	0.0293
Pregnancy history (Ever pregnant)
No	647	76 (11.7)	1	1	1
Yes	205	52 (25.4)	2.55 (1.72 - 3.79)	3.53 (2.12 - 5.89)	1.63 (0.67 - 3.94)	0.2807
Sexual history (Ever had sex)
No	557	63 (11.3)	1	1	1
Yes	295	65 (22)	2.22 (1.52 - 3.24)	2.99 (1.84 - 4.88)	2.04 (0.97 - 4.26)	0.0594
Notes: Row percentages are presented; **p<0.05, ***p<0.01, For ethnicity, somali and kisii recoded to the other group for regression analyses.
