# Supplementary material for: Impact of DREAMS interventions on experiences of violence among adolescent girls and young women: Findings from population-based cohort studies in Kenya and South Africa
Source: PLOS Glob Public Health. 2023 May 10;3(5):e0001818. doi: 10.1371/journal.pgph.0001818 (PMC10171651; doi:10.1371/journal.pgph.0001818)
Supplement: S10 Table — (XLSX) [file pgph.0001818.s010.xlsx]

## Sheet: Sheet1
S10 Table: Association between invitation to DREAMS and physical violence among AGYW in Gem using conventional logistic regression, 13-22 year-olds
	Gem
	Total	Outcome	Unadjusted OR	Age Adjusted	Fully Adjusted	p value (LRT)
Variable	N	n (%)	OR (95% CI)	aOR(95% CI)	aOR(95% CI)
Overall	1018	113 (10.9)
Invited to DREAMS		.
No	436	50 (11.5)	1	1	1
Yes	582	63 (10.8)	0.94 (0.63-1.39)	0.94 (0.63-1.39)	0.84 (0.56 - 1.39)	0.403
Age group
13-17	622	71 (11.4)	1	1	1
18-22	396	42 (10.6)	0.92 (0.61-1.38)	0.92 (0.61-1.38)	1.08 (0.65 - 1.38)	0.747
Educational attainment
Primary/None	435	47 (10.8)	1	1	1
Secondary and above	372	47 (12.6)	1.19 (0.78-1.84)	1.28 (0.80-2.05)	1.32 (0.82 - 2.05)
Unknown	211	19 ( 9.0)	0.82 (0.47-1.43)	0.85 (0.48-1.50)	0.94 (0.52 - 1.50)	0.384
Socio-economic status
Low	424	54 (12.7)	1	1	1
Middle	195	23 (11.8)	0.92 (0.54-1.54)	0.92 (0.54-1.54)	0.81 (0.46 - 1.54)
High	399	36 ( 9.0)	0.68 (0.44-1.06)	0.68 (0.44-1.06)	0.55 (0.33 - 1.06)	0.050
Orphanhood
No	615	73 (11.9)	1	1	1
Maternal/Paternal/Total	160	19 (11.9)	1 (0.58-1.71)	1.01 (0.59-1.73)	0.98 (0.56 - 1.73)
Unknown	243	21 ( 8.6)	0.70 (0.42-1.17)	0.71 (0.42-1.18)	0.73 (0.42 - 1.18)	0.523
Food insecurity
No	789	88 (11.2)	1	1	1
Yes	229	25 (10.9)	0.98 (0.61-1.56)	0.98 (0.61-1.57)	0.74 (0.43 - 1.57)	0.280
Ever had sex - ever pregnant composite variable
Never had sex	701	85 (12.1)	1	1	1
Ever sex never pregnant - Ever pregnant	317	28 ( 8.8)	0.70 (0.45-1.10)	0.66 (0.39-1.10)	0.63 (0.37 - 1.10)	0.066
Notes: Row percentages are presented; **p<0.05, ***p<0.01
