# Supplementary material for: Impact of DREAMS interventions on experiences of violence among adolescent girls and young women: Findings from population-based cohort studies in Kenya and South Africa
Source: PLOS Glob Public Health. 2023 May 10;3(5):e0001818. doi: 10.1371/journal.pgph.0001818 (PMC10171651; doi:10.1371/journal.pgph.0001818)
Supplement: S11 Table — (XLSX) [file pgph.0001818.s011.xlsx]

## Sheet: Sheet1
S11 Table: Association between invitation to DREAMS and physical violence among AGYW in uMkhanyakude using conventional logistic regression, 13-22 year-olds
	uMkhanyakude
	Total	Outcome	Unadjusted OR	Age Adjusted	Fully Adjusted	p value (LRT)
Variable	N	n (%)	OR (95% CI)	aOR(95% CI)	aOR(95% CI)
Overall	1712	187 (10.9)
Invited to DREAMS
Never invited	809	90 (11.1)	1	1	1
Invited in 2017 or 2018	903	97 (10.7)	0.96 (0.71 -1.30 )	0.96 ( 0.70 -1.32 )	0.94 (0.68 -1.30 )	0.705
Age group
13-14	414	44 (10.6)	1		1
15-17	558	63 (11.3)	1.07 (0.71 -1.61 )		1.16 (0.75 -1.79 )
18-19	348	34 (9.8 )	0.91 (0.57 -1.46 )		0.97 (0.54 -1.71 )
20-22	392	46 (11.7)	1.12 (0.72 -1.73 )		1.22 (0.63 -2.38 )	0.748
Site
Rural	1095	118 (10.8)	1	1	1
Peri-urban/urban	603	68 (11.3)	1.05 (0.77 -1.44 )	1.05 ( 0.76 -1.44 )	1.04 (0.74 -1.45 )	0.827
Socio-economic status
Low	592	69 (11.7)	1	1	1
Middle	576	57 (9.9 )	0.83 (0.57 -1.21 )	0.84 ( 0.58 -1.21 )	0.84 (0.58 -1.23 )
High	479	51 (10.6)	0.90 (0.62 -1.33 )	0.91 ( 0.62 -1.34 )	0.90 (0.60 -1.34 )	0.661
Food insecurity
No	1175	129 (11.0)	1	1	1
Yes	532	58 (10.9)	0.99 (0.71 -1.38 )	0.99 ( 0.71 -1.39 )	0.90 (0.63 -1.29 )	0.583
Age and in school
13-17 or 18-22 & In school	1363	150 (11.0)	1	1	1
18-22 & Not completed secondary	139	16 (11.5)	1.05 (0.61 -1.82 )	0.97 ( 0.51 -1.82 )	0.95 (0.48 -1.87 )
18-22 & completed secondary	209	21 (10.0)	0.90 (0.56 -1.46 )	0.82 ( 0.46 -1.47 )	0.79 (0.43 -1.45 )	0.744
Migrated/moved
No	1432	155 (10.8)	1	1	1
Yes	280	32 (11.4)	1.06 (0.71 -1.59 )	1.05 ( 0.68 -1.61 )	1.10 (0.70 -1.72 )	0.673
Ever had sex, ever pregnant
Never hadsex	1060	111 (10.5)	1	1	1
Ever sex, never pregnant	218	31 (14.2)	1.42 (0.92 -2.17 )	1.52 ( 0.93 -2.50 )	1.53 (0.92 -2.53 )
Ever pregnant	423	45 (10.6)	1.02 (0.71 -1.47 )	1.08 ( 0.66 -1.76 )	1.01 (0.60 -1.69 )	0.181
Notes: Row percentages are presented; **p<0.05, ***p<0.01
