# Supplementary material for: Impact of DREAMS interventions on experiences of violence among adolescent girls and young women: Findings from population-based cohort studies in Kenya and South Africa
Source: PLOS Glob Public Health. 2023 May 10;3(5):e0001818. doi: 10.1371/journal.pgph.0001818 (PMC10171651; doi:10.1371/journal.pgph.0001818)
Supplement: S12 Table — (XLSX) [file pgph.0001818.s012.xlsx]

## Sheet: Sheet1
S12 Table: Association between invitation to DREAMS and emotional violence among AGYW in Nairobi using conventional logistic regression, 13-22 year-olds
	Nairobi
	Total	Outcome	Unadjusted OR	Age Adjusted	Fully Adjusted	p value (LRT)
Variable	N	n (%)	OR (95% CI)	aOR(95% CI)	aOR(95% CI)
Overall	852	186 (21.8)
Invited to DREAMS
No	224	52 (23.2)	1	1	1
Yes	628	134 (21.3)	0.9 (0.62 - 1.29)	0.92 (0.64 - 1.33)	0.91 (0.62 - 1.34)	0.6258
Age (2017)
15-17	464	98 (21.1)	1	-	1
18-19	181	37 (20.4)	0.96 (0.63 - 1.47)	-	0.75 (0.45 - 1.25)
20-22	207	51 (24.6)	1.22 (0.83 - 1.8)	-	0.66 (0.35 - 1.25)	0.3954
Site
Korogocho	513	115 (22.4)	1	1	1
Viwandani	339	71 (20.9)	0.92 (0.66 - 1.28)	0.91 (0.65 - 1.27)	1.13 (0.77 - 1.66)	0.5477
Ethnicity
Somali	76	7 (9.2)	-	-	-
Kamba	149	26 (17.4)	0.83 (0.5 - 1.4)	0.82 (0.49 - 1.38)	0.76 (0.44 - 1.31)
Kikuyu	272	55 (20.2)	1	1	1
Kisii	33	7 (21.2)	-	-	-
Luhya	135	40 (29.6)	1.66 (1.03 - 2.67)	1.64 (1.02 - 2.64)	1.53 (0.94 - 2.48)
Luo	134	43 (32.1)	1.86 (1.17 - 2.98)	1.83 (1.14 - 2.93)	1.69 (1.04 - 2.75)
Other	53	8 (15.1)	0.62 (0.36 - 1.06)	0.62 (0.36 - 1.06)	0.62 (0.36 - 1.08)	0.0027
Highest education level completed
None/incomplete primary	92	23 (25)	1	1	1
Complete primary	170	40 (23.5)	0.92 (0.51 - 1.67)	0.91 (0.5 - 1.65)	0.86 (0.46 - 1.6)
Some secondary	410	80 (19.5)	0.73 (0.43 - 1.24)	0.74 (0.43 - 1.26)	0.79 (0.45 - 1.39)
Complete secondary/tertiary	180	43 (23.9)	0.94 (0.53 - 1.69)	0.9 (0.48 - 1.69)	1.13 (0.57 - 2.24)	0.5485
Currently in school
No	312	76 (24.4)	1	1	1
Yes	540	110 (20.4)	0.79 (0.57 - 1.11)	0.81 (0.54 - 1.21)	1.4 (0.83 - 2.36)	0.2057
Food insecurity
No	563	110 (19.5)	1	1	1
Yes	289	76 (26.3)	1.47 (1.05 - 2.05)	1.49 (1.06 - 2.08)	1.38 (0.96 - 1.99)	0.0813
Marital status
Never married	695	141 (20.3)	1	1	1
Prev (curr) married/ living together	157	45 (28.7)	1.58 (1.07 - 2.34)	1.66 (1.02 - 2.71)	1.43 (0.71 - 2.91)	0.3159
Orphanhood
No	663	134 (20.2)	1	1	1
Yes	189	52 (27.5)	1.5 (1.03 - 2.17)	1.49 (1.03 - 2.16)	1.28 (0.87 - 1.89)	0.2132
Pregnancy history (Ever pregnant)
No	647	129 (19.9)	1	1	1
Yes	205	57 (27.8)	1.55 (1.08 - 2.22)	1.64 (1.05 - 2.56)	1.03 (0.48 - 2.19)	0.9489
Sexual history (Ever had sex)
No	557	105 (18.9)	1	1	1
Yes	295	81 (27.5)	1.63 (1.17 - 2.27)	1.88 (1.23 - 2.88)	1.74 (0.97 - 3.13)	0.0631
Notes: Row percentages are presented; **p<0.05, ***p<0.01, For ethnicity, somali and kisii recoded to the other group for regression analyses.
