# Supplementary material for: Impact of DREAMS interventions on experiences of violence among adolescent girls and young women: Findings from population-based cohort studies in Kenya and South Africa
Source: PLOS Glob Public Health. 2023 May 10;3(5):e0001818. doi: 10.1371/journal.pgph.0001818 (PMC10171651; doi:10.1371/journal.pgph.0001818)
Supplement: S13 Table — (XLSX) [file pgph.0001818.s013.xlsx]

## Sheet: Sheet1
S13 Table: Association between invitation to DREAMS and emotional violence among AGYW in Gem using conventional logistic regression, 13-22 year-olds
	Gem
	Total	Outcome	Unadjusted OR	Age Adjusted	Fully Adjusted	p value (LRT)
Variable	N	n (%)	OR (95% CI)	aOR(95% CI)	aOR(95% CI)
Overall	1018	100 (9.8)
Invited to DREAMS
No	436	43 ( 9.9)	1	1	1
Yes	582	57 ( 9.8)	0.99 (0.65-1.51)	1 (0.66-1.51)	0.92 (0.59 - 1.51)	0.705
Age group
13-17	622	56 ( 9.0)	1	1	1
18-22	396	44 (11.1)	1.26 (0.83-1.92)	1.26 (0.83-1.92)	1.40 (0.84 - 1.92)	0.195
Educational attainment
Primary/None	435	23 ( 5.3)	1	1	1
Secondary and above	372	47 (12.6)	2.59 (1.54-4.36)	2.69 (1.55-4.68)	2.77 (1.57 - 4.68)
Unknown	211	30 (14.2)	2.97 (1.68-5.25)	3.04 (1.70-5.43)	3.01 (1.62 - 5.43)	0.000
Socio-economic status
Low	424	46 (10.8)	1	1	1
Middle	195	22 (11.3)	1.04 (0.61-1.79)	1.05 (0.61-1.79)	1.04 (0.57 - 1.79)
High	399	32 ( 8.0)	0.72 (0.45-1.15)	0.71 (0.44-1.15)	0.62 (0.36 - 1.15)	0.120
Orphanhood
No	615	58 ( 9.4)	1	1	1
Maternal/Paternal/Total	160	13 ( 8.1)	0.85 (0.45-1.59)	0.83 (0.44-1.55)	0.74 (0.39 - 1.55)
Unknown	243	29 (11.9)	1.30 (0.81-2.09)	1.28 (0.80-2.06)	1.05 (0.61 - 2.06)	0.561
Food insecurity
No	789	74 ( 9.4)	1	1	1
Yes	229	26 (11.4)	1.24 (0.77-1.99)	1.22 (0.76-1.96)	1.01 (0.57 - 1.96)	0.944
Ever had sex - ever pregnant composite variable
Never had sex	701	79 (11.3)	1	1	1
Ever sex never pregnant - Ever pregnant	317	21 ( 6.6)	0.56 (0.34-0.92)	0.38 (0.22-0.68)	0.38 (0.22 - 0.68)	0.001
Notes: Row percentages are presented; **p<0.05, ***p<0.01
