# Supplementary material for: Impact of DREAMS interventions on experiences of violence among adolescent girls and young women: Findings from population-based cohort studies in Kenya and South Africa
Source: PLOS Glob Public Health. 2023 May 10;3(5):e0001818. doi: 10.1371/journal.pgph.0001818 (PMC10171651; doi:10.1371/journal.pgph.0001818)
Supplement: S14 Table — (XLSX) [file pgph.0001818.s014.xlsx]

## Sheet: Sheet1
S14 Table: Association between invitation to DREAMS and emotional violence among AGYW in uMkhanyakude using conventional logistic regression, 13-22 year-olds
	Total	Outcome	Unadjusted OR	Age Adjusted	Fully Adjusted	p value (LRT)
Variable	N	n (%)	OR (95% CI)	aOR(95% CI)	aOR(95% CI)
Overall	1712	198 (11.6)
Invited to DREAMS
Never invited	809	92 (11.4)	1	1	1
Invited in 2017 or 2018	903	106 (11.7)	1.04 (0.77 -1.39 )	1.05 ( 0.77 -1.42 )	1.01 (0.74 -1.39 )	0.94
Age group
13-14	414	52 (12.6)	1		1
15-17	558	63 (11.3)	0.89 (0.60 -1.31 )		1.01 (0.67 -1.52 )
18-19	348	32 (9.2 )	0.70 (0.44 -1.12 )		0.92 (0.53 -1.59 )
20-22	392	51 (13.0)	1.04 (0.69 -1.57 )		1.53 (0.81 -2.86 )	0.295
Site
Rural	1095	131 (12.0)	1	1	1
Peri-urban/urban	603	66 (10.9)	0.90 (0.66 -1.24 )	0.90 ( 0.66 -1.23 )	0.98 (0.70 -1.36 )	0.884
Socio-economic status
Low	592	76 (12.8)	1	1	1
Middle	576	68 (11.8)	0.91 (0.64 -1.29 )	0.91 ( 0.64 -1.30 )	0.91 (0.64 -1.30 )
High	479	48 (10.0)	0.76 (0.52 -1.11 )	0.76 ( 0.52 -1.11 )	0.75 (0.50 -1.12 )	0.371
Food insecurity
No	1175	138 (11.7)	1	1	1
Yes	532	60 (11.3)	0.96 (0.69 -1.32 )	0.96 ( 0.69 -1.34 )	0.85 (0.60 -1.20 )	0.354
Age and in school
13-17 or 18-22 & In school	1363	157 (11.5)	1	1	1
18-22 & Not completed secondary	139	19 (13.7)	1.22 (0.73 -2.03 )	1.15 ( 0.63 -2.10 )	1.29 (0.68 -2.45 )
18-22 & completed secondary	209	22 (10.5)	0.90 (0.56 -1.45 )	0.84 ( 0.47 -1.49 )	0.94 (0.52 -1.71 )	0.618
Migrated/moved
No	1432	173 (12.1)	1	1	1
Yes	280	25 (8.9 )	0.71 (0.46 -1.11 )	0.67 ( 0.42 -1.07 )	0.66 (0.41 -1.08 )	0.095
Ever had sex, ever pregnant
Never hadsex	1060	129 (12.2)	1	1	1
Ever sex, never pregnant	218	19 (8.7 )	0.69 (0.42 -1.14 )	0.67 ( 0.38 -1.17 )	0.67 (0.37 -1.19 )
Ever pregnant	423	50 (11.8)	0.97 (0.68 -1.37 )	0.87 ( 0.54 -1.39 )	0.86 (0.52 -1.42 )	0.392
