# Supplementary material for: Impact of DREAMS interventions on experiences of violence among adolescent girls and young women: Findings from population-based cohort studies in Kenya and South Africa
Source: PLOS Glob Public Health. 2023 May 10;3(5):e0001818. doi: 10.1371/journal.pgph.0001818 (PMC10171651; doi:10.1371/journal.pgph.0001818)
Supplement: S15 Table — (XLSX) [file pgph.0001818.s015.xlsx]

## Sheet: Sheet1
S15 Table: Association between invitation to DREAMS and sexual violence among AGYW in Nairobi using conventional logistic regression, 13-22 year-olds
	Total	Outcome	Unadjusted OR	Age Adjusted	Fully Adjusted	p value (LRT)
Variable	N	n (%)	OR (95% CI)	aOR(95% CI)	aOR(95% CI)
Overall	852	74 (8.7)
Invited to DREAMS
No	224	18 (8)	1	1	1
Yes	628	56 (8.9)	1.12 (0.64 - 1.95)	1.22 (0.69 - 2.14)	1.18 (0.66 - 2.1)	0.5856
Age (2017)
15-17	464	33 (7.1)	1	-	1
18-19	181	18 (9.9)	1.44 (0.79 - 2.63)	-	0.92 (0.45 - 1.91)
20-22	207	23 (11.1)	1.63 (0.93 - 2.86)	-	0.77 (0.32 - 1.85)	0.8334
Site
Korogocho	513	51 (9.9)	1	1	1
Viwandani	339	23 (6.8)	0.66 (0.39 - 1.1)	0.65 (0.39 - 1.09)	0.74 (0.41 - 1.34)
Ethnicity
Somali	76	2 (2.6)	-	-	-	-
Kamba	149	11 (7.4)	1.12 (0.52 - 2.45)	1.12 (0.51 - 2.45)	1.27 (0.56 - 2.91)	0.3216
Kikuyu	272	18 (6.6)	1	1	1
Kisii	33	5 (15.2)	-	-	-	-
Luhya	135	16 (11.9)	1.9 (0.93 - 3.85)	1.9 (0.93 - 3.87)	1.71 (0.83 - 3.54)
Luo	134	20 (14.9)	2.48 (1.26 - 4.86)	2.41 (1.22 - 4.74)	2.01 (1 - 4.05)
Other	53	2 (3.8)	0.83 (0.36 - 1.89)	0.83 (0.36 - 1.89)	0.91 (0.39 - 2.11)	0.2107
Highest education level completed
None/incomplete primary	92	6 (6.5)	1	1	1
Complete primary	170	16 (9.4)	1.49 (0.56 - 3.95)	1.4 (0.53 - 3.73)	1.35 (0.49 - 3.68)
Some secondary	410	34 (8.3)	1.3 (0.53 - 3.18)	1.29 (0.52 - 3.19)	1.76 (0.69 - 4.51)
Complete secondary/tertiary	180	18 (10)	1.59 (0.61 - 4.16)	1.2 (0.44 - 3.31)	1.77 (0.61 - 5.17)	0.6179
Currently in school
No	312	40 (12.8)	1	1	1
Yes	540	34 (6.3)	0.46 (0.28 - 0.74)	0.46 (0.26 - 0.81)	0.64 (0.31 - 1.31)	0.2247
Food insecurity
No	563	40 (7.1)	1	1	1
Yes	289	34 (11.8)	1.74 (1.08 - 2.82)	1.78 (1.1 - 2.89)	1.49 (0.88 - 2.51)	0.1358
Marital status
Never married	695	54 (7.8)	1	1	1
Prev (curr) married/ living together	157	20 (12.7)	1.73 (1 - 2.99)	1.49 (0.76 - 2.93)	1 (0.41 - 2.44)	0.9989
Orphanhood
No	663	54 (8.1)	1	1	1
Yes	189	20 (10.6)	1.33 (0.78 - 2.29)	1.29 (0.75 - 2.23)	1.04 (0.59 - 1.84)	0.8845
Pregnancy history (Ever pregnant)
No	647	46 (7.1)	1	1	1
Yes	205	28 (13.7)	2.07 (1.26 - 3.4)	2 (1.08 - 3.7)	1.07 (0.41 - 2.82)	0.8867
Sexual history (Ever had sex)
No	557	35 (6.3)	1	1	1
Yes	295	39 (13.2)	2.27 (1.41 - 3.67)	2.4 (1.31 - 4.4)	1.79 (0.79 - 4.08)	0.1648
Notes: Row percentages are presented; **p<0.05, ***p<0.01, For ethnicity, somali and kisii recoded to the other group for regression analyses.
