# Supplementary material for: Impact of DREAMS interventions on experiences of violence among adolescent girls and young women: Findings from population-based cohort studies in Kenya and South Africa
Source: PLOS Glob Public Health. 2023 May 10;3(5):e0001818. doi: 10.1371/journal.pgph.0001818 (PMC10171651; doi:10.1371/journal.pgph.0001818)
Supplement: S16 Table — (XLSX) [file pgph.0001818.s016.xlsx]

## Sheet: Sheet1
S16 Table: Association between invitation to DREAMS and sexual violence among AGYW in Gem using conventional logistic regression, 13-22 year-olds
	Total	Outcome	Unadjusted OR	Age Adjusted	Fully Adjusted	p value (LRT)
Variable	N	n (%)	OR (95% CI)	aOR(95% CI)	aOR(95% CI)
Overall	1018	37 (3.6)
Invited to DREAMS
No	436	20 ( 4.6)	1	1	1
Yes	582	17 ( 2.9)	0.63 (0.32-1.21)	0.63 (0.32-1.21)	0.65 (0.33 - 1.21)	0.217
Age group
13-17	622	21 ( 3.4)	1	-	1
18-22	396	16 ( 4.0)	1.21 (0.62-2.34)	-	0.83 (0.35 - 2.34)	0.722
Educational attainment
Primary/None	435	12 ( 2.8)	1	1	1
Secondary and above	372	15 ( 4.0)	1.48 (0.68-3.21)	1.45 (0.63-3.33)	1.55 (0.67 - 3.33)
Unknown	211	10 ( 4.7)	1.75 (0.75-4.13)	1.73 (0.72-4.15)	2.51 (0.98 - 4.15)	0.211
Socio-economic status
Low	424	19 ( 4.5)	1	1	1
Middle	195	5 ( 2.6)	0.56 (0.21-1.52)	0.56 (0.21-1.53)	0.47 (0.17 - 1.53)
High	399	13 ( 3.3)	0.72 (0.35-1.47)	0.72 (0.35-1.47)	0.60 (0.27 - 1.47)	0.243
Orphanhood
No	615	26 ( 4.2)	1	1	1
Maternal/Paternal/Total	160	6 ( 3.8)	0.88 (0.36-2.18)	0.86 (0.35-2.14)	0.74 (0.29 - 2.14)
Unknown	243	5 ( 2.1)	0.48 (0.18-1.25)	0.47 (0.18-1.24)	0.34 (0.12 - 1.24)	0.092
Food insecurity
No	789	29 ( 3.7)	1	1	1
Yes	229	8 ( 3.5)	0.95 (0.43-2.10)	0.94 (0.42-2.08)	0.71 (0.29 - 2.08)	0.483
Ever had sex - ever pregnant composite variable
Never had sex	701	22 ( 3.1)	1	1	1
Ever sex never pregnant - Ever pregnant	317	15 ( 4.7)	1.53 (0.78-3.00)	1.58 (0.71-3.55)	1.59 (0.70 - 3.55)	0.315
Notes: Row percentages are presented; **p<0.05, ***p<0.01
