# Supplementary material for: Impact of DREAMS interventions on experiences of violence among adolescent girls and young women: Findings from population-based cohort studies in Kenya and South Africa
Source: PLOS Glob Public Health. 2023 May 10;3(5):e0001818. doi: 10.1371/journal.pgph.0001818 (PMC10171651; doi:10.1371/journal.pgph.0001818)
Supplement: S17 Table — (XLSX) [file pgph.0001818.s017.xlsx]

## Sheet: Sheet1
S17 Table: Association between invitation to DREAMS and sexual violence among AGYW in uMkhanyakude using conventional logistic regression, 13-22 year-olds
	Total	Outcome	Unadjusted OR	Age Adjusted	Fully Adjusted	p value (LRT)
Variable	N	n (%)	OR (95% CI)	aOR(95% CI)	aOR(95% CI)
Overall	1712	63 (3.7)
Invitation to participate in 2017/18
Never invited	809	28 (3.5 )	1	1	1
Invited in 2017 or 2018	903	35 (3.9 )	1.12 (0.68 -1.87 )	1.09 ( 0.65 -1.84 )	1.17 (0.68 -2.02 )	0.575
Age group, 2017
13-14	414	13 (3.1 )	1		1
15-17	558	24 (4.3 )	1.39 (0.70 -2.76 )	-	1.37 (0.66 -2.85 )
18-19	348	13 (3.7 )	1.20 (0.55 -2.62 )	-	1.58 (0.64 -3.89 )
20-22	392	13 (3.3 )	1.06 (0.48 -2.31 )	-	1.68 (0.56 -5.01 )	0.753
Site
Rural	1095	42 (3.8 )	1	1	1
Peri-urban/urban	603	21 (3.5 )	0.90 (0.53 -1.54 )	0.90 ( 0.53 -1.54 )	0.99 (0.56 -1.73 )	0.966
Socio-economic status, 2017
Low	592	22 (3.7 )	1	1	1
Middle	576	21 (3.6 )	0.98 (0.53 -1.80 )	0.98 ( 0.53 -1.80 )	1.01 (0.55 -1.87 )
High	479	17 (3.5 )	0.95 (0.50 -1.82 )	0.96 ( 0.50 -1.83 )	0.96 (0.49 -1.91 )	0.99
Food insecurity, 2017
No	1175	40 (3.4 )	1	1	1
Yes	532	23 (4.3 )	1.28 (0.76 -2.16 )	1.32 ( 0.77 -2.27 )	1.22 (0.69 -2.16 )	0.492
Age and in school, 2017
13-17 or 18-22 & In school	1363	53 (3.9 )	1	1	1
18-22 & Not completed secondary	139	4 (2.9 )	0.73 (0.26 -2.05 )	0.69 ( 0.22 -2.18 )	0.73 (0.22 -2.42 )
18-22 & completed secondary	209	6 (2.9 )	0.73 (0.31 -1.72 )	0.69 ( 0.25 -1.88 )	0.73 (0.26 -2.04 )	0.791
Migrated/moved, 2017
No	1432	54 (3.8 )	1	1	1
Yes	280	9 (3.2 )	0.85 (0.41 -1.74 )	0.86 ( 0.40 -1.82 )	1.00 (0.46 -2.14 )	0.995
Ever had sex, ever pregnant, 2017
Never hadsex	1060	41 (3.9 )	1	1	1
Ever sex, never pregnant	218	7 (3.2 )	0.82 (0.36 -1.86 )	0.75 ( 0.31 -1.84 )	0.80 (0.32 -1.98 )
Ever pregnant	423	14 (3.3 )	0.85 (0.46 -1.58 )	0.78 ( 0.35 -1.73 )	0.83 (0.36 -1.91 )	0.86
Notes: Row percentages are presented; **p<0.05, ***p<0.01
