# Supplementary material for: Impact of DREAMS interventions on experiences of violence among adolescent girls and young women: Findings from population-based cohort studies in Kenya and South Africa
Source: PLOS Glob Public Health. 2023 May 10;3(5):e0001818. doi: 10.1371/journal.pgph.0001818 (PMC10171651; doi:10.1371/journal.pgph.0001818)
Supplement: S18 Table — (XLSX) [file pgph.0001818.s018.xlsx]

## Sheet: Sheet1
S18 Table: Sensitivity analyses on the effect of DREAMS on experiences of violence among AGYW
Violence form	Setting	Method	Age Category	Estimated % Outcome if no DREAMS (95% CI)	Estimated % Outcome if 2017 or 2018 DREAMS (95% CI)	Risk difference	Risk ratio	Odds ratio
				% (95% CI)	% (95% CI)	% (95% CI)	% (95% CI)	% (95% CI)
Any violence	Nairobi	PS Stratification	Overall	28.54 (22.9 - 36.4)	28.61 (25.22 - 32.37)	0.1 (-7.8 - 6.8)	1.06 (0.72 - 1.51)	1.08 (0.59 - 1.71)
		PS Weighting	Overall	27.84 (21.90 - 34.15)	29.36 (25.44 - 34.04)	1.5 (-6.2 - 9.0)	1.05 (0.81 - 1.4)	1.08 (0.74 - 1.59)
		Multivariable outcome regression model	Overall	28.42 (21.73 - 34.73)	28.39 (25.01 - 32.33)	-0.02 (-7.4 - 7.48)	1 (0.79 - 1.33)	1 (0.7 - 1.46)
			15-17	28.98 (20.08 - 38.54)	26.0 (21.50 - 30.30)	-2.90 (-13.50 - 6.80)	0.9 (0.64 - 1.33)	0.86 (0.53 - 1.46)
			18-22	27.74 (19.85 - 35.25)	31.20 (25.60 - 36.90)	-5.50 - 13.80)	1.12 (0.84 - 1.65)	1.18 (0.78 - 1.98)
	Gem	Stratification	Overall	19.5(15.5 - 23.6)	17.5(14.3 - 20.7)	-2.0 (-7.1 - 3.2)	0.95 (0.71 - 1.33)	0.94 (0.66 - 1.43)
		Weighting	Overall	19.4(15.9 - 23.1)	17.3(14.3 - 20.4)	-2.1(-6.8 - 2.6)	0.89(0.69 - 1.16)	0.86(0.64 - 1.20)
		Multivariable outcome regression model	Overall	20 (15.9 - 23.9)	17.3(14.2 - 20.6)	-2.5 (-7.8 - 2.5)	0.87 (0.66 - 1.15)	0.85 (0.59 - 1.18)
			15-17	18.3(14.0 - 23.7)	17.8(14.1 - 22.1)	-0.5(-7.4 - 5.6)	0.97(0.67 - 1.38)	0.97(0.62 - 1.47)
			18-22	22.3(16.1 - 28.7)	16.5(12.0 - 21.6)	-5.8(-14.0 - 2.1)	0.74(0.48 - 1.12)	0.69(0.40 - 1.16)
	uMkhanyakude	Stratification	Overall	19.40 (16.33 - 22.40)	18.68 (16.02 - 21.49)	-0.71 (-4.51 - 3.31)	0.98 (0.81 - 1.24)	0.98 (0.77 - 1.31)
		Weighting	Overall	19.33 (16.39 - 22.12)	19.76 (16.59 - 23.73)	0.43 (-3.80 - 5.29)	1.02 (0.82 - 1.31)	1.03 (0.78 - 1.39)
		Multivariable outcome regression model	Overall	18.89 (15.93 - 21.79)	19.09 (16.46 - 21.88)	0.20 (-3.73 - 4.05)	1.01 (0.82 - 1.25)	1.01 (0.78 - 1.32)
			15-17	16.49 (12.74 - 20.43)	18.59 (15.60 - 21.81	2.10 (-2.82 - 7.26)	1.13 (0.86 - 1.54)	1.16 (0.83 - 1.67)
			18-22	22.13 (17.99 - 26.45)	19.77 (14.89 - 24.90 )	-2.36 (-8.61 - 4.18)	0.89 (0.64 - 1.21)	0.87 (0.58 - 1.28)
Physical	Nairobi	Stratification	Overall	10.57 (6.95 - 14.21)	15.93 (13.09 - 18.89)	5.36 (0.71 - 10.18)	3.42 (2.52 - 6.05)	3.9 (2.69 - 6.94)
		Weighting	Overall	10.46 (7.02 - 14.80)	16.43 (13.25 - 19.64)	5.97 (0.68 - 10.94)	1.57 (1.04 - 2.43)	1.68 (1.04 - 2.73)
		Multivariable outcome regression model	Overall	10.80 (6.50 - 14.46)	15.79 (13.10 - 18.87)	4.99 (0.73 - 11.14)	1.46 (1.05 - 2.48)	1.55 (1.06 - 2.81)
			15-17	9.61 (4.20 - 15.50)	14.85 (11.28 - 18.58)	5.23 (-1.72 - 12.29)	1.54 (0.89 - 3.7)	1.64 (0.86 - 4.2)
			18-22	12.22 (6.32 - 18.79)	16.91 (12.94 - 22.01)	4.69 (-3.47 - 12.61)	1.38 (0.85 - 2.78)	1.46 (0.8 - 3.28)
	Gem	Stratification	Overall	12.5(9.2 - 15.8)	10.7(8.1 - 13.5)	-1.7(-6.0.2.5)	1.02(0.68 - 1.72)	1.02(0.65 - 1.83)
		Weighting	Overall	12.5 (9.3 - 16.0)	10.8 (8.2 - 13.4)	-1.8 (-6.1 - 2.3)	0.86 (0.59 - 1.23)	0.84 (0.55 - 1.26)
		Multivariable outcome regression model	Overall	12.7(9.2 - 16.2)	10.7(8.3 - 13.5)	-2.0 (-6.8 - 2.2)	0.84 (0.57 - 1.22)	0.83 (0.54 - 1.25)
			15-17	12.7(9.0 - 17.4)	11.2(8.0 - 14.8)	-1.5(-7.7 - 3.6)	0.88(0.52 - 1.36)	0.87(0.48 - 1.41)
			18-22	12.7(7.7 - 18.5)	10.0(6.3 - 14.1)	-2.7(-9.5 - 3.9)	0.79(0.43 - 1.46)	0.76(0.39 - 1.53)
	uMkhanyakude	Stratification	Overall	11.26 (9.00 - 13.68)	10.43 (8.34 - 12.61)	-0.83 (-3.91 - 2.40 )	0.93 (0.71 - 1.31)	0.92 (0.68 - 1.36)
		Weighting	Overall	11.58 (9.29 - 13.73)	11.23 (8.49 - 14.60)	-0.35 (--3.91 - 3.76)	0.97 (0.69 - 1.370	0.97 (0.66 - 1.43)
		Multivariable outcome regression model	Overall	11.14 (8.76 - 13.43)	10.62 (8.53 - 12.86)	-0.51 (-3.64 - 2.58)	0.95 (0.71 - 1,28)	0.95 (0.68 - 1.32)
			15-17	10.75 (7.32 - 14.34)	10.75 (8.20 - 13.49)	-0.003 (-4.22 - 4.09)	1.00 (0.68 - 1.53)	1.00 (0.65 - 1.59)
			18-22	11.65 (8.49 - 14.93)	0.10 (6.90 - 14.23)	-1.20 (-6.13 - 4.01)	0.90 (0.55 - 1.44)	0.89 (0.51 - 1.51)
Emotional	Nairobi	Stratification	Overall	22.17 (17.03 - 29.02)	21.38 (18.17 - 24.57)	-0.79 (-8.28 - 5.27)	0.98 (0.65 - 1.36)	0.98 (0.57 - 1.45)
		Weighting	Overall	21.44 (16.01 - 27.07)	21.89 (18.33 - 25.72)	0.45 (-6.11 - 6.97)	1.02 (0.76 - 1.42)	1.03 (0.70 - 1.54)
		Multivariable outcome regression model	Overall	22.15 (15.53 - 27.43)	21.30 (17.90 - 24.64)	-0.85 (-7.52 - 6.57)	0.96 (0.73 - 1.38)	0.95 (0.66 - 1.51)
			15-17	23.85 (14.78 - 32.84)	19.84 (16.47 - 24.22)	-4.01 (-14.01 - 5.82)	0.83 (0.57 - 1.38)	0.79 (0.47 - 1.49)
			18-22	20.11 (12.91 - 26.34)	23.03 (18.23 - 28.69)	2.92 (-4.60 - 12.39)	1.15 (0.82 - 1.9)	1.19 (0.77 - 2.24)
	Gem	Stratification	Overall	9.9 (7.2 - 12.7)	9.6 (7.2 - 12.0)	-0.3(-4.2 - 3.2)	0.97(0.66 - 1.41)	0.96(0.62 - 1.47)
		Weighting	Overall	10 (7.2 - 12.8)	9.6 (7.2 - 12.0)	-0.4 (-4.2 - 3.2)	0.96 (0.66 - 1.41)	0.95 (0.62 - 1.46)
		Multivariable outcome regression model	Overall	10.2 (7.3 - 13.1)	9.5 (7.2 - 11.9)	-0.7 (-4.6 - 2.9)	0.93 (0.62 - 1.36)	0.92 (0.59 - 1.40)
			15-17	8.7(5.8 - 12.4)	9.1(6.3 - 12.3)	0.4(-4.3 - 5.0)	1.04(0.64 - 1.81)	1.05(0.61 - 1.91)
			18-22	12.5(7.7 - 17.7)	10.0(6.9 - 14.1)	-2.5(-8.8 - 3.9)	0.80(0.45 - 1.42)	0.78(0.41 - 1.48)
	uMkhanyakude	Stratification	Overall	11.93 (9.44 - 14.57)	11.74 (9.58 - 14.13)	-0.20 (-3.56 - 3.37)	0.99 (0.76 - 1.39)	0.99 (0.73 - 1.46)
		Weighting	Overall	11.70 (9.42 - 14.26)	12.44 (9.71 - 15.95)	0.74 (-2.86 - 4.61)	1.06 (0.78 - 1.45)	1.07 (0.76 - 1.53)
		Multivariable outcome regression model	Overall	11.65 (9.28 - 14.34)	11.96 (9.61 - 14.37)	0.31 (-3.04 - 3.56)	1.03 (0.77 - 1.36)	1.03 (0.75 - 1.42)
			15-17	11.20 (7.99 - 14.84)	11.91 (9.18 - 14.60)	0.71 (-3.88 - 5.02)	1.06 (0.73 - 1.60)	1.07 (0.70 - 1.70)
			18-22	12.26 (9.31 - 15.57)	12.04 (8.30 - 16.32)	-0.22 (-5.31 - 5.21)	0.98 (0.63 - 1.50)	0.98 (0.59 - 1.58)
Sexual	Nairobi	Stratification	Overall	6.67 (3.88 - 9.56)	9.03 (6.73 - 11.31)	2.35 (-1.22 - 6.43)	2.16 (1.39 - 4.64)	2.28 (1.44 - 5.07)
		Weighting	Overall	6.74 (3.98 - 10.08)	9.79 (7.12 - 13.02)	3.05 (-1.30 - 7.63)	1.45 (0.85 - 2.85)	1.5 (0.83 - 3.06)
		Multivariable outcome regression model	Overall	6.66 (3.61 - 8.67)	8.86 (6.57 - 11.01)	2.20 (-0.70 - 7.51)	1.33 (0.96 - 3.08)	1.36 (0.9 - 2.73)
	Gem	Stratification	Overall	4.1(2.6 - 6.4)	2.8 (1.5 - 4.2)	-1.3 (-3.9 - 0.7)	0.94(0.39 - 2.12)	0.95(0.38 - 2.17)
		Weighting	Overall	4.2 (2.6 - 6.2)	2.8 (1.6 - 4.2)	-1.4 (-3.7 - 0.7)	0.67 (0.34 - 1.27)	0.66 (0.32 - 1.28)
		Multivariable outcome regression model	Overall	4.4 (2.6 - 6.4)	2.9(2.0 - 4.8)	-1.5(-3.7 - 1.2)	0.66(0.40 - 1.46)	0.65(0.39 - 1.48)
			15-17	3.6(1.6 - 6.4)	3.1(1.3 - 4.9)	-4.8(-3.4 - 2.0)	0.86(0.33 - 2.14)	0.86(0.31 - 2.18)
			18-22	5.6(2.7 - 10.3)	2.6(1.8 - 5.9)	-3.1(-7.2 - 1.8)	0.45(0.25 - 1.67)	0.44(0.24 - 1.70)
	uMkhanyakude	Stratification	Overall	3.29 (1.99 - 4.58)	3.75 (2.62 - 5.20)	0.46 (-1.22 - 2.49)	1.15 (0.75 - 3.55)	1.16 (0.75 - 3.70)
		Weighting	Overall	3.33 (2.13 - 4.62)	3.70 (2.32 - 5.71)	0.36 (-1.64 - 2.79)	1.11 (0.61 - 2.14)	1.11 (0.61 - 2.19)
		Multivariable outcome regression model	Overall	3.11 (1.99 - 4.50)	3.73 (2.82 - 5.22)	0.61 (-0.84 - 2.47)	1.20 (0.77 - 2.21)	1.20 (0.77 - 2.27)
			15-17	2.18 (0.73 - 3.80)	4.16 (2.71 - 5.61)	1.98 (-0.11 - 4.00)	1.91 (0.96 - 5.87)	1.95 (0.96 - 6.12)
			18-22	4.37 (2.43 - 6.47)	3.15 (1.79 - 5.84)	-1.22 (-3.78 - 2.13)	0.72 (0.38 - 1.76)	0.71 (0.36 - 1.81)
